# Supplementary material for: Priority areas to protect mangroves and maximise ecosystem services
Source: Nat Commun. 2023 Sep 21;14:5863. doi: 10.1038/s41467-023-41333-3 (PMC10514197; doi:10.1038/s41467-023-41333-3)
Supplement: Supplementary file 4 — Source Data [file 41467_2023_41333_MOESM4_ESM.xlsx]

## Sheet: Fig1
feature	group	MangroveArea	target	Properties	Population	Carbon	FishingIntensity
Australia	Oceania	1075.77	Top-ranked 30%	592174	289.546	51.7296	28258.4
Australia	Oceania	1747.09	Already protected areas	6.93931e+07	18490.1	77.9569	198145
Bangladesh	Asia	758.165	Top-ranked 30%	4.15829e+08	310013	28.664	7.01599e+06
Bangladesh	Asia	587.008	Already protected areas	6.83782e+07	44881.1	17.6626	2.21692e+06
Brazil	Americas	575.221	Top-ranked 30%	4.88005e+08	185031	19.3536	2.57771e+06
Brazil	Americas	1410.72	Already protected areas	1.01812e+07	533.033	66.1419	784769
Cambodia	Asia	13.9092	Top-ranked 30%			0.527524	6763.96
Cambodia	Asia	254.102	Already protected areas			10.1063	350123
Cameroon	Africa	0.0413651	Top-ranked 30%			0.00176894	708.267
Cameroon	Africa	422.918	Already protected areas			24.2824	327634
China	Asia	154.818	Top-ranked 30%	3.69537e+09	209727		757230
China	Asia	0	Already protected areas	0	0		0
Colombia	Americas	629.146	Top-ranked 30%		874.651	39.4674	223878
Colombia	Americas	640.896	Already protected areas		374.986	34.2462	174764
Cuba	Americas	0.0263223	Top-ranked 30%	30673.7	4.55402	0.00135968
Cuba	Americas	1222.72	Already protected areas	1.69779e+08	22518	61.3211
Eritrea	Africa	7.77975	Top-ranked 30%			0.308532
Eritrea	Africa	0	Already protected areas			0
Fiji	Oceania	8.50606	Top-ranked 30%	245052	80.6207	0.442523	189.683
Fiji	Oceania	49.0779	Already protected areas	362190	75.6234	2.77868	1454.82
GNQ	Africa	0	Top-ranked 30%			0	0
GNQ	Africa	16.492	Already protected areas			0.985665	15798.2
Gambia	Africa	212.856	Top-ranked 30%	2.63308e+06	3026.62	6.00037	103445
Gambia	Africa	41.1101	Already protected areas	2.33272e+06	2991.31	1.23935	24458.5
Guinea-Bissau	Africa	0.00780176	Top-ranked 30%			0.00044367
Guinea-Bissau	Africa	163.435	Already protected areas			7.50911
Honduras	Americas	0.00430815	Top-ranked 30%		0.00288724	0.000203069	4.61237
Honduras	Americas	441.237	Already protected areas		3292.77	16.7902	410223
India	Asia	2137.23	Top-ranked 30%	6.07996e+09	2.05872e+06	59.5408	1.43443e+07
India	Asia	26.438	Already protected areas	1.03247e+06	563.468	0.482725	24645.7
Indonesia	Asia	6777.32	Top-ranked 30%	5.90978e+07	37984.4	459.987	6.70502e+06
Indonesia	Asia	4315.01	Already protected areas	6.54869e+06	6177.86	324.373	3.39304e+06
Madagascar	Africa	0.658901	Top-ranked 30%	479609	354.084	0.0261147	454.477
Madagascar	Africa	129.037	Already protected areas	4.47897e+06	320.991	4.35139	23932.1
Malaysia	Asia	1096.02	Top-ranked 30%			69.6436	1.48506e+06
Malaysia	Asia	461.518	Already protected areas			28.6805	301815
Mexico	Americas	771.06	Top-ranked 30%	1.08616e+07	1003.34	19.3229	1.59694e+06
Mexico	Americas	2045.95	Already protected areas	2.92105e+09	85233.7	81.627	380865
Micronesia	Oceania	12.681	Top-ranked 30%	336594	7.04551	0.849114	1539.81
Micronesia	Oceania	0	Already protected areas	0	0	0	0
Mozambique	Africa	321.88	Top-ranked 30%	3.10498e+08	38582.5	11.0945	265900
Mozambique	Africa	169.723	Already protected areas	1.7295e+08	13076.5	4.85021	17398.7
Myanmar	Asia	966.844	Top-ranked 30%		19458.9	38.9856	3.78643e+06
Myanmar	Asia	31.6476	Already protected areas		314.349	1.42129	131414
New Caledonia	Oceania	225.483	Top-ranked 30%	3.08975e+07	3134.67	9.32106	6686.49
New Caledonia	Oceania	0	Already protected areas	0	0	0	0
New Zealand	Oceania	80.2522	Top-ranked 30%	1.39988e+08	4363.03	3.49399	11968.8
New Zealand	Oceania	15.1286	Already protected areas	334.318	0.0504562	0.688678	3207.95
Nicaragua	Americas	29.9772	Top-ranked 30%	6.51683e+06	2787.52	1.39244	3919.9
Nicaragua	Americas	527.178	Already protected areas	1.64227e+07	5568.42	21.6158	349178
PNG	Oceania	2371.85	Top-ranked 30%	1.82504e+07	1460.6	155.981	652231
PNG	Oceania	0	Already protected areas	0	0	0	0
Palau	Oceania	41.3297	Top-ranked 30%	139302	0	3.0119	3089.35
Palau	Oceania	0	Already protected areas	0	0	0	0
Panama	Americas	1189.78	Top-ranked 30%	9.67414e+07	1703.41	62.8752	300166
Panama	Americas	304.952	Already protected areas	7.8935e+06	183.574	18.7554	83823.5
Philippines	Asia	287.345	Top-ranked 30%	1.29586e+08	92914.5	15.7792
Philippines	Asia	39.6908	Already protected areas	1.31377e+06	793.111	2.17349
Samoa	Oceania	6.3867	Top-ranked 30%	105156	0	0.273067	19794.7
Samoa	Oceania	0	Already protected areas	0	0	0	0
Senegal	Africa	343.353	Top-ranked 30%	1.53686e+06	2322.6	10.9063	533908
Senegal	Africa	0	Already protected areas	0	0	0	0
Solomon Islands	Oceania	6.48491	Top-ranked 30%	14722.8	7.82382	0.405416	451.765
Solomon Islands	Oceania	0	Already protected areas	0	0	0	0
South Africa	Africa	7.41252	Top-ranked 30%			0.330687	15207.7
South Africa	Africa	0	Already protected areas			0	0
Suriname	Americas	0.185565	Top-ranked 30%			0.0085451
Suriname	Americas	303.138	Already protected areas			13.0957
Tanzania	Africa	72.3385	Top-ranked 30%	970502	171.075	3.42145	33279.3
Tanzania	Africa	0	Already protected areas	0	0	0	0
Thailand	Asia	1117.32	Top-ranked 30%			46.5681	1.8715e+06
Thailand	Asia	4.43844	Already protected areas			0.204748	9150.94
USA	Americas	12.5751	Top-ranked 30%	1.58175e+08	2406.64	0.527125	41162.5
USA	Americas	1476.14	Already protected areas	4.27297e+08	5038.03	82.0604	195510
Vanuatu	Oceania	9.02293	Top-ranked 30%	14066.8	5.09189	0.520961	4139.34
Vanuatu	Oceania	0	Already protected areas	0	0	0	0
Venezuela	Americas	0.693559	Top-ranked 30%		2.3753	0.0277939	371.465
Venezuela	Americas	568.04	Already protected areas		4997	28.3461	107850
Vietnam	Asia	778.437	Top-ranked 30%	2.74026e+09	2.90926e+06	27.0755	6.70009e+06
Vietnam	Asia	45.0341	Already protected areas	1.67533e+08	246154	1.55694	825775
Belize	Americas		Top-ranked 30%	910.19
Belize	Americas		Already protected areas	2.36135e+07
Benin	Africa		Top-ranked 30%	1.21765e+07	32736.3		13970.3
Benin	Africa		Already protected areas	0	0		0
Côte d’Ivoire	Africa		Top-ranked 30%	4.81441e+07	68319.6
Côte d’Ivoire	Africa		Already protected areas	0	0
Dominican Republic	Americas		Top-ranked 30%	0
Dominican Republic	Americas		Already protected areas	9.84709e+06
Guadeloupe	Americas		Top-ranked 30%	0
Guadeloupe	Americas		Already protected areas	1.41208e+07
Guinea	Africa		Top-ranked 30%	3.44762e+07	36401.2
Guinea	Africa		Already protected areas	0	0
Guyana	Americas		Top-ranked 30%	1.77559e+07	7517.56
Guyana	Americas		Already protected areas	0	0
Nigeria	Africa		Top-ranked 30%	2.45522e+06	10738.7
Nigeria	Africa		Already protected areas	0	0
Pakistan	Asia		Top-ranked 30%	7.97376e+07	62177.5
Pakistan	Asia		Already protected areas	480307	1095.89
Saudi Arabia	Asia		Top-ranked 30%	1.09999e+09	14042.5
Saudi Arabia	Asia		Already protected areas	3.13755e+06	26.3312
Sudan	Africa		Top-ranked 30%	123097	187.48
Sudan	Africa		Already protected areas	0	0
Taiwan	Asia		Top-ranked 30%	8.79843e+07	1785.3
Taiwan	Asia		Already protected areas	7.79418e+09	170391
UEA	Asia		Top-ranked 30%	3.49916e+08
UEA	Asia		Already protected areas	3.32778e+07
Sri Lanka	Asia		Top-ranked 30%			5.44544	662451
Sri Lanka	Asia		Already protected areas			0.013761	96.5684
Angola	Africa		Top-ranked 30%				177199
Angola	Africa		Already protected areas				0
Costa Rica	Americas		Top-ranked 30%				106412
Costa Rica	Americas		Already protected areas				104904
Guatemala	Americas		Top-ranked 30%				18.0492
Guatemala	Americas		Already protected areas				209748

## Sheet: Fig2
Group	Fishing	People	Properties	Carbon	Biodiversity
10	0.177197	0.564006	0.464048	0.107056	0.426907
30	0.391923	0.791921	0.83552	0.312043	0.799788

## Sheet: Fig3A
prct	reached_Biodiversity	reached_Biodiversity_ES
0	0	0
100	100	100
1	18.5381	18.8559
2	28.3898	28.6017
3	31.1441	31.1441
4	35.1695	34.322
5	37.7119	37.7119
6	39.9364	39.8305
7	41.1017	40.572
8	41.4195	41.1017
9	41.6314	41.7373
10	42.0551	42.6907
11	43.2203	43.3263
12	43.8559	44.3856
13	44.4915	44.9153
14	48.1992	47.4576
15	49.6822	49.3644
16	52.1186	52.3305
17	55.1907	54.5551
18	57.5212	57.3093
19	58.8983	58.7924
20	64.3008	64.089
21	67.9025	67.9025
22	70.8686	71.1864
23	73.3051	73.0932
24	73.8347	73.8347
25	76.0593	75.4237
26	78.072	77.0127
27	78.6017	77.6483
28	79.5551	78.7076
29	79.9788	79.5551
30	81.0381	79.9788
31	82.839	82.3093
32	83.5805	83.0508
33	84.1102	83.3686
34	84.2161	83.5805
35	85.3814	85.1695
36	86.8644	86.6525
37	87.5	87.1822
38	87.5	87.2881
39	88.0297	87.2881
40	89.5127	89.1949
41	90.9958	90.7839
42	92.4788	91.9492
43	93.6441	93.3263
44	94.9153	94.5975
45	96.0805	96.0805
46	97.2458	96.7161
47	97.9873	97.2458
48	99.0466	97.9873
49	100	98.8347
50	100	99.4703
51	100	99.7881
52	100	100
53	100	100
54	100	100
55	100	100
56	100	100
57	100	100
58	100	100
59	100	100
60	100	100
61	100	100
62	100	100
63	100	100
64	100	100
65	100	100
66	100	100
67	100	100
68	100	100
69	100	100
70	100	100
71	100	100
72	100	100
73	100	100
74	100	100
75	100	100
76	100	100
77	100	100
78	100	100
79	100	100
80	100	100
81	100	100
82	100	100
83	100	100
84	100	100
85	100	100
86	100	100
87	100	100
88	100	100
89	100	100
90	100	100
91	100	100
92	100	100
93	100	100
94	100	100
95	100	100
96	100	100
97	100	100
98	100	100
99	100	100

## Sheet: Fig3B
Fishing	People	Properties	Carbon	prct
0.0223479	0.0806737	0.210774	0.0106919	1
0.0295632	0.194505	0.327247	0.0215294	2
0.0402546	0.248666	0.362725	0.0325973	3
0.0523071	0.350676	0.39258	0.0418236	4
0.075865	0.402862	0.400375	0.0526116	5
0.0975404	0.428787	0.409249	0.0635222	6
0.114062	0.439903	0.421091	0.075907	7
0.117501	0.442341	0.422687	0.0894593	8
0.12928	0.45965	0.424904	0.101012	9
0.177197	0.564006	0.464048	0.107056	10
0.183577	0.567522	0.466232	0.118556	11
0.203576	0.572346	0.467158	0.129364	12
0.211128	0.584935	0.470235	0.142702	13
0.221897	0.587013	0.470876	0.153256	14
0.233457	0.589711	0.471951	0.1667	15
0.237539	0.59104	0.472397	0.179518	16
0.254078	0.599484	0.474999	0.191338	17
0.27316	0.601077	0.475582	0.200249	18
0.280229	0.601266	0.475689	0.211821	19
0.300148	0.631832	0.4922	0.222229	20
0.312909	0.64046	0.501023	0.231219	21
0.330435	0.698848	0.601768	0.239689	22
0.338539	0.725641	0.700666	0.248094	23
0.343918	0.732772	0.712499	0.258469	24
0.350016	0.741657	0.726677	0.268608	25
0.363509	0.756464	0.752433	0.277112	26
0.368403	0.766863	0.781275	0.28458	27
0.372094	0.773915	0.815629	0.293297	28
0.388682	0.778241	0.820232	0.301428	29
0.391923	0.791921	0.83552	0.312043	30
0.409269	0.795032	0.84817	0.321798	31
0.432233	0.80386	0.85641	0.330929	32
0.443355	0.823469	0.861162	0.339902	33
0.451201	0.824579	0.861197	0.348449	34
0.467299	0.831874	0.87154	0.356211	35
0.483491	0.845291	0.912882	0.367003	36
0.512376	0.854694	0.915054	0.376289	37
0.529173	0.854988	0.915124	0.386543	38
0.552473	0.857937	0.916024	0.396621	39
0.561423	0.858978	0.917515	0.406432	40
0.582011	0.860552	0.9185	0.418014	41
0.591867	0.875698	0.925235	0.428782	42
0.604162	0.887698	0.9359	0.437984	43
0.636578	0.909896	0.942735	0.447055	44
0.661946	0.939318	0.951772	0.457636	45
0.667896	0.941282	0.9588	0.468132	46
0.670597	0.941721	0.959692	0.478239	47
0.691408	0.952921	0.96778	0.48912	48
0.714231	0.958316	0.974333	0.498215	49
0.759284	0.971189	0.980208	0.506412	50
0.784582	0.978481	0.981635	0.515205	51
0.803419	0.983151	0.983427	0.523836	52
0.817336	0.984789	0.985297	0.532865	53
0.829379	0.986849	0.986821	0.542265	54
0.837826	0.987906	0.987335	0.553474	55
0.847888	0.988359	0.987722	0.563933	56
0.857835	0.988655	0.987809	0.575635	57
0.864375	0.989277	0.98903	0.587282	58
0.870366	0.98963	0.98927	0.599898	59
0.875916	0.989932	0.989601	0.612247	60
0.886323	0.991132	0.989957	0.621273	61
0.894621	0.991561	0.990453	0.63191	62
0.900523	0.991978	0.991102	0.641988	63
0.906864	0.992195	0.991432	0.652102	64
0.914167	0.992355	0.991877	0.662542	65
0.91896	0.992607	0.992426	0.673769	66
0.926836	0.993447	0.992756	0.682699	67
0.932438	0.994273	0.993342	0.691918	68
0.935206	0.994594	0.993893	0.703253	69
0.937646	0.994612	0.993966	0.717596	70
0.942015	0.99472	0.99409	0.729461	71
0.944235	0.995197	0.994385	0.741677	72
0.949495	0.995495	0.994636	0.751633	73
0.952535	0.995731	0.994922	0.762909	74
0.954975	0.99602	0.995395	0.775224	75
0.956957	0.996117	0.99544	0.787929	76
0.960153	0.996356	0.995987	0.797991	77
0.963881	0.996418	0.996273	0.808069	78
0.965981	0.996546	0.996496	0.819741	79
0.967497	0.997028	0.996707	0.830162	80
0.968694	0.997197	0.997065	0.841636	81
0.972486	0.997737	0.997174	0.85031	82
0.975752	0.997881	0.997404	0.860125	83
0.977502	0.997991	0.997649	0.869702	84
0.979417	0.998139	0.997754	0.879413	85
0.982413	0.998391	0.997882	0.887907	86
0.984167	0.998528	0.998165	0.897345	87
0.985655	0.998692	0.998264	0.906252	88
0.988091	0.99878	0.99866	0.914678	89
0.989573	0.998857	0.998698	0.923809	90
0.990958	0.998889	0.99873	0.933243	91
0.992131	0.999087	0.998972	0.94171	92
0.993597	0.999152	0.998996	0.95003	93
0.994791	0.999343	0.999105	0.957781	94
0.995869	0.999561	0.999802	0.96494	95
0.997196	0.999631	0.999841	0.9723	96
0.998457	0.999717	0.999873	0.979732	97
0.999207	0.999948	0.999962	0.986472	98
0.999675	0.999985	0.99997	0.993624	99
1	1	1	1	100

## Sheet: Fig3C
prct	reached_Biodiversity	reached_Biodiversity_ES
13.5	6.77966	6.77966
100	100	100
14	20.339	20.339
15	32.7331	32.2034
16	35.0636	34.9576
17	39.7246	39.7246
18	41.8432	41.5254
19	44.0678	43.9619
20	44.8093	44.4915
21	45.4449	45.1271
22	47.2458	47.1398
23	51.589	51.1653
24	54.1314	54.1314
25	58.5805	57.6271
26	61.6525	61.1229
27	66.3136	65.572
28	70.5508	70.1271
29	73.3051	72.9873
30	76.0593	75.7415
31	78.4958	78.3898
32	80.6144	79.5551
33	81.0381	80.7203
34	82.7331	83.0508
35	84.8517	84.8517
36	85.2754	85.3814
37	86.6525	86.3347
38	88.1356	88.1356
39	88.2415	88.5593
40	88.5593	88.8771
41	89.7246	89.6186
42	90.678	90.3602
43	91.6314	91.6314
44	93.0085	92.5847
45	94.5975	93.9619
46	96.822	96.1864
47	97.3517	97.0339
48	97.9873	97.0339
49	99.1525	98.7288
50	100	99.0466
51	100	99.5763
52	100	99.8941
53	100	99.8941
54	100	99.8941
55	100	99.8941
56	100	99.8941
57	100	99.8941
58	100	99.8941
59	100	100
60	100	100
61	100	100
62	100	100
63	100	100
64	100	100
65	100	100
66	100	100
67	100	100
68	100	100
69	100	100
70	100	100
71	100	100
72	100	100
73	100	100
74	100	100
75	100	100
76	100	100
77	100	100
78	100	100
79	100	100
80	100	100
81	100	100
82	100	100
83	100	100
84	100	100
85	100	100
86	100	100
87	100	100
88	100	100
89	100	100
90	100	100
91	100	100
92	100	100
93	100	100
94	100	100
95	100	100
96	100	100
97	100	100
98	100	100
99	100	100

## Sheet: Fig3D
Fishing	People	Properties	Carbon	prct
0.0738359	0.11052	0.258903	0.150684	14
0.0869117	0.295372	0.406047	0.161557	15
0.0979736	0.328084	0.436093	0.17269	16
0.112646	0.435105	0.470633	0.182215	17
0.136526	0.484482	0.476161	0.193334	18
0.160078	0.512762	0.504161	0.204656	19
0.171848	0.517125	0.505595	0.215975	20
0.221757	0.631712	0.544279	0.221873	21
0.235482	0.640368	0.546831	0.233215	22
0.25449	0.645141	0.547961	0.244312	23
0.267209	0.654571	0.550332	0.257578	24
0.274523	0.654995	0.55072	0.270167	25
0.291222	0.656298	0.553694	0.278987	26
0.306038	0.669307	0.559896	0.289783	27
0.320444	0.684015	0.576774	0.299063	28
0.335289	0.710403	0.584268	0.307417	29
0.348379	0.715446	0.585491	0.318696	30
0.357472	0.720029	0.589375	0.327601	31
0.362369	0.743552	0.646945	0.336884	32
0.373705	0.753638	0.655405	0.344887	33
0.392776	0.762043	0.674995	0.353969	34
0.41743	0.774352	0.679151	0.360819	35
0.429883	0.783106	0.682126	0.369675	36
0.442261	0.785099	0.682926	0.378907	37
0.46662	0.810771	0.751688	0.387835	38
0.492458	0.823477	0.752985	0.39771	39
0.513642	0.824358	0.753267	0.407855	40
0.524029	0.827689	0.754274	0.419194	41
0.536177	0.830485	0.754918	0.429179	42
0.558285	0.834851	0.77776	0.44034	43
0.575568	0.862904	0.803169	0.450098	44
0.602091	0.891842	0.829241	0.460972	45
0.634902	0.925914	0.895962	0.470211	46
0.654189	0.931422	0.905657	0.479332	47
0.658001	0.931763	0.905673	0.488171	48
0.67365	0.946048	0.927436	0.498695	49
0.695029	0.949545	0.935077	0.509228	50
0.735971	0.963464	0.96484	0.517265	51
0.761905	0.969877	0.972172	0.525975	52
0.782177	0.975933	0.97822	0.534919	53
0.800135	0.980848	0.981254	0.543743	54
0.814069	0.981821	0.983142	0.552841	55
0.825966	0.983985	0.985899	0.562155	56
0.836592	0.985278	0.986605	0.572005	57
0.843676	0.987154	0.988383	0.582506	58
0.853975	0.98768	0.988745	0.592777	59
0.865434	0.989145	0.989412	0.60206	60
0.872358	0.989407	0.989627	0.614075	61
0.877227	0.990376	0.99142	0.625731	62
0.884272	0.9906	0.991626	0.638151	63
0.893887	0.991829	0.992035	0.647272	64
0.901868	0.991987	0.992448	0.658047	65
0.907141	0.992363	0.993101	0.668168	66
0.915182	0.992527	0.993225	0.678149	67
0.920992	0.993111	0.99363	0.688567	68
0.926955	0.993272	0.993764	0.699675	69
0.934032	0.993717	0.99394	0.709772	70
0.937711	0.99462	0.994499	0.720822	71
0.940335	0.994997	0.994955	0.732593	72
0.942013	0.99509	0.995159	0.74628	73
0.946684	0.995155	0.995196	0.757505	74
0.949086	0.995669	0.995528	0.769573	75
0.953863	0.996053	0.99593	0.779543	76
0.956028	0.996161	0.996195	0.791721	77
0.957146	0.996284	0.996563	0.805246	78
0.959684	0.996448	0.996777	0.816293	79
0.963977	0.996647	0.997379	0.826031	80
0.966104	0.996786	0.997614	0.837674	81
0.967598	0.997086	0.997678	0.848918	82
0.968887	0.997404	0.998172	0.860107	83
0.97089	0.997647	0.998264	0.871063	84
0.973526	0.998156	0.998567	0.880328	85
0.977485	0.998218	0.998799	0.888687	86
0.979177	0.998356	0.998869	0.899207	87
0.981852	0.99848	0.998917	0.908148	88
0.984746	0.998656	0.99927	0.916747	89
0.986311	0.998829	0.999337	0.925938	90
0.988579	0.998907	0.999358	0.934414	91
0.990913	0.998988	0.999401	0.942021	92
0.992639	0.999147	0.99947	0.950379	93
0.994463	0.999281	0.999685	0.957501	94
0.995652	0.999473	0.999795	0.965214	95
0.996808	0.999597	0.999851	0.972404	96
0.998295	0.999698	0.999871	0.979416	97
0.999209	0.999945	0.999958	0.986428	98
0.999702	0.999957	0.99997	0.993613	99
1	1	1	1	100
0.0623717	0.0675744	0.248814	0.145122	13.5

## Sheet: Fig3E
prct	reached_Biodiversity	reached_Biodiversity_ES
43	29.0254	29.0254
100	100	100
44	49.7881	49.4703
45	54.4492	54.7669
46	60.5932	60.1695
47	65.9958	65.4661
48	71.1864	70.2331
49	75.6356	74.7881
50	79.8729	79.2373
51	83.0508	83.2627
52	86.3347	86.2288
53	88.8771	89.1949
54	90.9958	91.3136
55	93.0085	92.9025
56	94.4915	94.1737
57	97.2458	96.0805
58	99.1525	98.3051
59	100	99.1525
60	100	99.3644
61	100	99.6822
62	100	99.8941
63	100	99.8941
64	100	100
65	100	100
66	100	100
67	100	100
68	100	100
69	100	100
70	100	100
71	100	100
72	100	100
73	100	100
74	100	100
75	100	100
76	100	100
77	100	100
78	100	100
79	100	100
80	100	100
81	100	100
82	100	100
83	100	100
84	100	100
85	100	100
86	100	100
87	100	100
88	100	100
89	100	100
90	100	100
91	100	100
92	100	100
93	100	100
94	100	100
95	100	100
96	100	100
97	100	100
98	100	100
99	100	100

## Sheet: Fig3F
Fishing	People	Properties	Carbon	prct
0.348014	0.429721	0.644529	0.403185	44
0.358589	0.46801	0.674989	0.414338	45
0.376148	0.589191	0.703736	0.424377	46
0.397945	0.628333	0.714189	0.43532	47
0.414085	0.645653	0.717517	0.447527	48
0.423621	0.663419	0.738912	0.460086	49
0.439235	0.675829	0.75246	0.471222	50
0.446543	0.696674	0.756906	0.484365	51
0.461531	0.707418	0.759724	0.497688	52
0.474329	0.719165	0.768061	0.509766	53
0.482464	0.724772	0.769444	0.520968	54
0.489087	0.754854	0.777519	0.533207	55
0.496575	0.758077	0.778291	0.546356	56
0.544832	0.816873	0.845797	0.557232	57
0.58529	0.876083	0.886508	0.567512	58
0.621323	0.936159	0.932688	0.576186	59
0.672117	0.957462	0.961264	0.584637	60
0.718801	0.969725	0.976944	0.592113	61
0.750073	0.976325	0.981006	0.600614	62
0.775829	0.982547	0.985135	0.609619	63
0.790477	0.985583	0.988098	0.619268	64
0.807535	0.987833	0.990355	0.628511	65
0.823802	0.989328	0.991342	0.638346	66
0.841991	0.990501	0.992901	0.647644	67
0.855482	0.991989	0.993853	0.656185	68
0.86581	0.993044	0.99443	0.666407	69
0.87619	0.99371	0.994911	0.677195	70
0.886207	0.993972	0.995283	0.68822	71
0.895075	0.994612	0.995629	0.699032	72
0.904121	0.994843	0.995725	0.710085	73
0.911602	0.995175	0.995964	0.722132	74
0.91869	0.995383	0.996033	0.734821	75
0.927706	0.995422	0.996064	0.745822	76
0.934141	0.99551	0.996165	0.757561	77
0.938011	0.99579	0.996772	0.76902	78
0.946433	0.995833	0.9968	0.779993	79
0.95354	0.996015	0.996885	0.790268	80
0.957629	0.996188	0.997106	0.802744	81
0.961514	0.996907	0.997327	0.8136	82
0.963844	0.997012	0.997516	0.827083	83
0.967172	0.997086	0.997617	0.839512	84
0.970046	0.997535	0.997899	0.851379	85
0.973043	0.997866	0.998064	0.862222	86
0.975033	0.997976	0.998203	0.875721	87
0.97818	0.998164	0.998334	0.887014	88
0.981674	0.998377	0.998765	0.897569	89
0.983684	0.998422	0.998784	0.908897	90
0.985447	0.998551	0.998922	0.920586	91
0.987364	0.998805	0.999023	0.931963	92
0.989354	0.999423	0.999324	0.941961	93
0.991162	0.999439	0.999339	0.951749	94
0.993536	0.999571	0.999583	0.961431	95
0.995238	0.999718	0.999632	0.970287	96
0.997265	0.999844	0.999891	0.978174	97
0.998569	0.9999	0.999897	0.985868	98
0.999753	0.999944	0.99993	0.993223	99
1	1	1	1	100
0.328421	0.207373	0.491903	0.392451	43

## Sheet: Fig4
Selection	Fishing_Intensity	TOT_STOCK	POP	Tot_Carbon
Existing protected areas IUCN I-IV	598.186	650377	34.6384	0.0530746
Other existing protected areas	1168.14	290898	32.8068	0.0414108
Priority areas biodiversity	2012.23	544636	214.565	0.0519736
Priority areas biodiversity and ecosystem services	2248.25	721315	272.197	0.0520305

## Sheet: SuppFig3
feature	group	MangroveArea	target	Properties	Population	Carbon	FishingIntensity
Australia	Oceania	212.069	Top-ranked 50%	88.9971	0.00426604	8.62931	2421.58
Australia	Oceania	4858.92	Already protected areas	7.27585e+07	19117.9	200.17	292308
Bahamas	Americas	0.0814696	Top-ranked 50%	2.88302e+06		0.0044119
Bahamas	Americas	666.979	Already protected areas	3.35729e+08		40.66
Bangladesh	Asia	18.8914	Top-ranked 50%	6.0132e+07	74003.9	0.517514	108762
Bangladesh	Asia	3722.74	Already protected areas	1.87071e+08	126366	110.617	1.27096e+07
Brazil	Americas	3.67414	Top-ranked 50%	4.56557e+08	178416	0.110513	30839
Brazil	Americas	9730.11	Already protected areas	1.83179e+08	107565	402.706	1.00386e+07
Cambodia	Asia	0	Top-ranked 50%			0
Cambodia	Asia	423.21	Already protected areas			16.6134
Cameroon	Africa	0.0120725	Top-ranked 50%			0.000640182	151.184
Cameroon	Africa	1368.68	Already protected areas			82.6807	698310
Colombia	Americas	24.2239	Top-ranked 50%		40.8486	1.44742	11735.3
Colombia	Americas	1177.04	Already protected areas		3891.94	64.1315	486492
Cuba	Americas	0.0030892	Top-ranked 50%	12653.1	1.4869	0.00014885
Cuba	Americas	1715.87	Already protected areas	2.83054e+08	39869.7	86.7466
Ecuador	Americas	0	Top-ranked 50%	0	0	0	0
Ecuador	Americas	722.959	Already protected areas	6.4389e+07	52610	34.8899	1.45427e+06
Fiji	Oceania	0.0134516	Top-ranked 50%	2557.88	0.976966	0.00084915	0.0370858
Fiji	Oceania	169.914	Already protected areas	4.83571e+06	1265.89	8.61311	15210.3
Gabon	Africa	0.0163444	Top-ranked 50%	136.35		0.00116857
Gabon	Africa	1027.1	Already protected areas	5.92878e+06		68.6428
Gambia	Africa	0	Top-ranked 50%		0		0
Gambia	Africa	340.436	Already protected areas		3457.71		245276
Guinea	Africa	0.0527483	Top-ranked 50%	3.44762e+07	36401.2	0.00183852	77.8457
Guinea	Africa	726.452	Already protected areas	1.27923e+07	11749.3	21.8045	606467
Guinea-Bissau	Africa	0	Top-ranked 50%			0
Guinea-Bissau	Africa	1075	Already protected areas			40.327
India	Asia	625.105	Top-ranked 50%	4.32439e+09	1.11965e+06	34.0201	3.4249e+06
India	Asia	1104.91	Already protected areas	7.49133e+08	411215	19.3249	6.71967e+06
Indonesia	Asia	3155.56	Top-ranked 50%	5.02482e+07	17850	211.094	4.34946e+06
Indonesia	Asia	6172.45	Already protected areas	4.81444e+07	49495	440.829	3.99374e+06
Madagascar	Africa	0.0022182	Top-ranked 50%	0	0	6.19412e-05
Madagascar	Africa	448.718	Already protected areas	7.27259e+07	5730.25	14.7472
Malaysia	Asia	728.134	Top-ranked 50%	4.28025e+07		46.0972	893761
Malaysia	Asia	708.79	Already protected areas	1.00631e+07		44.7729	427063
Mexico	Americas	82.4648	Top-ranked 50%	8431.39	0.673729	2.02764	530334
Mexico	Americas	7353.86	Already protected areas	6.19465e+09	190025	260.15	4.28779e+06
Mozambique	Africa	0	Top-ranked 50%	0	0	0	0
Mozambique	Africa	1732.4	Already protected areas	1.01348e+09	152434	53.4597	509326
Myanmar	Asia	490.804	Top-ranked 50%		8373.11	20.4465	1.20175e+06
Myanmar	Asia	248.549	Already protected areas		2293.35	10.5046	1.04285e+06
New Caledonia	Oceania	0	Top-ranked 50%	0	0	0	0
New Caledonia	Oceania	156.076	Already protected areas	2.03712e+06	263.333	6.43834	1853.54
New Zealand	Oceania	71.4271	Top-ranked 50%	1.07679e+08	2412.53	3.07844	9833.19
New Zealand	Oceania	20.6159	Already protected areas	4.50874e+07	1992.08	0.916714	3350.58
Nicaragua	Americas	3.06598	Top-ranked 50%		965.673	0.145931	145.906
Nicaragua	Americas	552.739	Already protected areas		5717.94	22.8096	352867
PNG	Oceania	1551.98	Top-ranked 50%	1.74268e+07	1451.34	100.122	406574
PNG	Oceania	187.983	Already protected areas	18594.2	1.59805	11.0987	14724.4
Pakistan	Asia	0.0113695	Top-ranked 50%		1.17529	0.000323388	86.8526
Pakistan	Asia	352.705	Already protected areas		28836.6	9.9576	1.57946e+06
Palau	Oceania	0	Top-ranked 50%	0	0	0	0
Palau	Oceania	61.4159	Already protected areas	1.93335e+06	0	4.61454	4688.1
Panama	Americas	386.453	Top-ranked 50%	5.23711e+07		19.1252	176512
Panama	Americas	639.105	Already protected areas	5.20304e+07		35.3848	154822
Philippines	Asia	41.4072	Top-ranked 50%	2.0418e+07	14876.7	2.12241	60609.1
Philippines	Asia	1085.48	Already protected areas	1.32921e+08	84623.5	60.4171	542697
Samoa	Oceania	3.66712	Top-ranked 50%	60745.2	0	0.152032	12972.2
Samoa	Oceania	2.38566	Already protected areas	20383.5	0	0.104877	7385.88
Senegal	Africa	0.00416656	Top-ranked 50%	0.221583	0.000435097	9.06463e-05	1.16772
Senegal	Africa	674.402	Already protected areas	1.15099e+07	12643.7	21.7535	1.00637e+06
Sierra Leone	Africa	0	Top-ranked 50%	0	0	0	0
Sierra Leone	Africa	574.262	Already protected areas	5.09622e+07	31847.1	20.0558	1.26186e+06
Solomon Islands	Oceania	5.73226	Top-ranked 50%	48412	2.82758	0.379337	367.405
Solomon Islands	Oceania	51.1566	Already protected areas	24304.4	0.447398	3.66161	864.099
Tanzania	Africa	0	Top-ranked 50%	0	0	0	0
Tanzania	Africa	1005.62	Already protected areas	6.01272e+07	20018.1	47.6018	373989
Thailand	Asia	1105.76	Top-ranked 50%			46.3197	1.93466e+06
Thailand	Asia	70.4912	Already protected areas			2.94206	131361
USA	Americas	2.49568	Top-ranked 50%	1225.02	0.0212684	0.0795559	2686.73
USA	Americas	1801.74	Already protected areas	5.57017e+09	64679.2	97.3688	768414
Vanuatu	Oceania	13.1969	Top-ranked 50%	14066.8	5.09189	0.679041	8627.4
Vanuatu	Oceania	0	Already protected areas	0	0	0	0
Venezuela	Americas	0.00179941	Top-ranked 50%		0.0422326	7.34719e-05
Venezuela	Americas	1820.06	Already protected areas		6214.52	91.918
Vietnam	Asia	710.311	Top-ranked 50%	2.50355e+09	2.68652e+06	24.6492	5.37492e+06
Vietnam	Asia	301.429	Already protected areas	2.11734e+08	281580	9.4484	1.29603e+06
Belize	Americas		Top-ranked 50%	910.19
Belize	Americas		Already protected areas	3.67253e+07
China	Asia		Top-ranked 50%	3.6739e+09	206938		651350
China	Asia		Already protected areas	2.14781e+07	2788.67		105825
Côte d’Ivoire	Africa		Top-ranked 50%	4.13025e+07	62280.7
Côte d’Ivoire	Africa		Already protected areas	7.20946e+06	5937.24
Ghana	Africa		Top-ranked 50%	0	0		0
Ghana	Africa		Already protected areas	8.10415e+07	35755.2		866833
Kenya	Africa		Top-ranked 50%	0	0
Kenya	Africa		Already protected areas	6.12907e+06	3724.88
Puerto Rico	Americas		Top-ranked 50%	1.55391e+06
Puerto Rico	Americas		Already protected areas	2.95931e+07
Saudi Arabia	Asia		Top-ranked 50%	1.07443e+09	13719.4
Saudi Arabia	Asia		Already protected areas	4.00136e+06	44.0535
Suriname	Americas		Top-ranked 50%	0
Suriname	Americas		Already protected areas	1.22503e+08
Taiwan	Asia		Top-ranked 50%	8.79843e+07	1785.3
Taiwan	Asia		Already protected areas	7.79418e+09	170391
UEA	Asia		Top-ranked 50%	0
UEA	Asia		Already protected areas	6.05036e+07
El Salvador	Americas		Top-ranked 50%		0		0
El Salvador	Americas		Already protected areas		4468.63		885316
Honduras	Americas		Top-ranked 50%		0.00288724		4.61237
Honduras	Americas		Already protected areas		3301.72		417390
COD	Africa		Top-ranked 50%			0	0
COD	Africa		Already protected areas			13.1635	717734
Guatemala	Americas		Top-ranked 50%				18.0492
Guatemala	Americas		Already protected areas				716144
Nigeria	Africa		Top-ranked 50%				143.988
Nigeria	Africa		Already protected areas				600701

[truncated: 10 more sheets: SuppFig4, SuppFig7, SuppFig8, SuppFig10A, SuppFig10B, SuppFig10C, SuppFig10D, SuppFig10E, SuppFig10F, SuppFig11]
